# Supplementary material for: Secondary findings in 421 whole exome-sequenced Chinese children
Source: Hum Genomics. 2018 Sep 14;12:42. doi: 10.1186/s40246-018-0174-2 (PMC6137878; doi:10.1186/s40246-018-0174-2)
Supplement: Supplementary file 2 — Sequencing depth and breadth of the overall target region and 59 gene-specific regions. (XLSX 61 kb) [file 40246_2018_174_MOESM2_ESM.xlsx]

## Sheet: SF421samples_whole_exome
Sample ID	Q30 of fq1:	Q30 of fq2:	Coverage_of_target_region(%):	Average_sequencing_depth_on_target:	Mapping_rate(%):	Fraction_of_target_covered_with_at_least_50x(%):	Fraction_of_target_covered_with_at_least_20x(%):	Fraction_of_target_covered_with_at_least_10x(%):	Fraction_of_target_covered_with_at_least_4x(%):
obesity1	0.9328	0.8454	99.57	85.52	99.58	74.8	95.2	97.4	98.8
obesity2	0.9347	0.8655	99.37	92.21	99.67	79	95.3	97.3	98.6
obesity3	0.9342	0.8601	99.49	107.25	99.62	85	95.8	97.5	98.7
obesity4	0.933	0.8468	99.57	91.78	99.58	78.2	95.3	97.4	98.8
obesity5	0.9341	0.8497	99.55	86.3	99.62	75.1	95	97.3	98.7
obesity6	0.9323	0.8522	99.43	99.52	99.61	82.1	95.6	97.4	98.6
obesity7	0.9372	0.8621	99.55	102.31	99.66	83.2	95.9	97.7	98.9
obesity8	0.9373	0.8644	99.43	106.93	99.66	84.6	95.8	97.5	98.7
obesity9	0.9319	0.8437	99.54	84.96	99.56	74.3	95	97.3	98.7
obesity10	0.9337	0.8609	99.32	92.19	99.62	78.6	95.3	97.2	98.5
obesity11	0.9302	0.8312	99.24	77.71	99.46	65.9	92.9	96.3	98.1
obesity12	0.9312	0.8477	99.47	82.66	99.54	69.1	93.9	96.9	98.5
obesity13	0.9345	0.8557	99.49	81.03	99.6	68.3	93.7	96.8	98.5
obesity14	0.9311	0.8469	99.33	101.75	99.52	80.6	95	97.1	98.4
obesity15	0.933	0.8395	99.49	88.03	99.49	72.7	94.2	97	98.6
obesity16	0.9344	0.8558	99.6	109.04	99.59	82.5	95.6	97.5	98.8
obesity17	0.9352	0.8494	99.39	94.36	99.58	76.9	94.6	97	98.4
obesity18	0.9301	0.8371	99.31	90.87	99.49	75.2	94.4	96.8	98.4
obesity19	0.9346	0.8587	99.42	105.84	99.64	84.6	95.8	97.5	98.7
obesity20	0.9329	0.8517	99.54	90.78	99.58	77.4	95.2	97.4	98.7
obesity21	0.9342	0.8613	99.59	102.09	99.64	82.9	95.9	97.7	98.9
obesity22	0.936	0.8566	99.26	84.42	99.62	74	94.6	96.9	98.4
obesity23	0.9329	0.859	99.57	93.82	99.62	79.5	95.6	97.6	98.8
obesity24	0.9382	0.8723	99.44	117.25	99.7	87.4	96.1	97.7	98.7
obesity25	0.9308	0.8535	99.54	108.19	99.56	82.1	95.5	97.5	98.8
obesity26	0.9352	0.8617	99.46	98.24	99.58	78.4	94.8	97.1	98.6
obesity27	0.9332	0.8402	99.46	81.39	99.48	68.6	93.7	96.7	98.4
obesity28	0.9322	0.8413	99.5	87.55	99.54	73.9	94.6	97.1	98.6
obesity29	0.9297	0.845	99.31	89.11	99.52	73.9	94.2	96.7	98.3
obesity30	0.9364	0.8499	99.51	97.27	99.57	77.3	94.9	97.2	98.7
obesity31	0.9349	0.8552	99.33	103.28	99.58	79.8	94.9	97	98.4
obesity32	0.9374	0.8576	99.49	94.8	99.63	75.9	94.7	97.1	98.6
obesity33	0.9462	0.912	99.8	80.51	99.93	70.4	94.8	97.6	99.1
obesity34	0.9448	0.9115	99.83	74.97	99.93	66.7	94.5	97.6	99.1
obesity35	0.9454	0.9117	99.78	73.75	99.91	65.3	94.3	97.5	99.1
obesity36	0.9457	0.9108	99.65	79.93	99.91	70.7	94.8	97.5	98.9
obesity37	0.9461	0.9137	99.6	74.95	99.94	66.3	94.3	97.3	98.8
obesity38	0.9463	0.911	99.63	73.29	99.93	65.2	94.1	97.2	98.8
obesity39	0.9455	0.9086	99.71	66.78	99.93	58.2	93.1	97.1	98.9
obesity40	0.9122	0.8384	99.71	128.29	99.96	88	96.5	98.1	99.1
obesity41	0.9518	0.8922	99.65	118.62	99.96	87.6	96.5	98.1	99.1
obesity42	0.9533	0.8952	99.76	138.22	99.96	90.9	97.1	98.4	99.3
obesity43	0.9524	0.8856	99.78	132.35	99.95	90.1	97.1	98.5	99.3
obesity44	0.9523	0.8946	99.76	138.41	99.97	91.2	97.2	98.5	99.3
obesity45	0.9473	0.9116	99.58	74.55	99.95	66.3	94.3	97.3	98.8
obesity46	0.9455	0.9047	99.69	66.62	99.93	58.3	93.1	97.1	98.8
obesity47	0.9452	0.9105	99.67	62.91	99.93	54.1	92.7	97.1	98.9
obesity48	0.9501	0.9017	99.72	84.02	99.89	74.6	95.8	98	99.2
obesity49	0.9448	0.9074	99.78	68.61	99.94	60.6	93.7	97.3	99
obesity50	0.944	0.908	99.66	62.14	99.93	52.9	92.1	96.8	98.7
obesity51	0.9383	0.893	99.77	78.01	99.92	69.4	95	97.8	99.1
obesity52	0.9385	0.8802	99.53	70.5	99.89	62.5	93.7	97.1	98.7
obesity53	0.9398	0.8947	99.58	75.98	99.92	67.6	94.4	97.3	98.8
obesity54	0.9399	0.8987	99.79	73.75	99.93	65.6	94.4	97.5	99.1
obesity55	0.9407	0.8928	99.7	87.16	99.91	76.3	95.5	97.8	99.1
obesity56	0.9396	0.887	99.81	80.35	99.91	71	95.1	97.8	99.2
obesity57	0.9429	0.875	99.62	73.87	99.89	66.2	94.5	97.5	98.9
obesity58	0.9398	0.8936	99.86	86.98	99.94	75.8	95.7	98	99.3
obesity59	0.9559	0.8727	99.68	86.79	99.75	75.8	95.7	97.9	99.1
obesity60	0.955	0.9046	99.68	79.8	99.86	71.3	95.4	97.8	99.1
obesity61	0.9403	0.8898	99.81	74.35	99.92	65.6	94.3	97.5	99.1
obesity62	0.9556	0.9012	99.91	86.2	99.86	75.7	96	98.2	99.4
obesity63	0.951	0.873	99.69	79.39	99.8	71.3	95.3	97.8	99
obesity64	0.9389	0.8926	99.78	77.99	99.92	68.8	94.8	97.7	99.1
obesity65	0.9448	0.9005	99.76	83.72	99.94	72.9	95.2	97.8	99.1
obesity66	0.9431	0.9016	99.89	92.35	99.94	78.4	96	98.1	99.4
obesity67	0.9429	0.8577	99.77	75.1	99.84	67.3	94.8	97.7	99.1
obesity68	0.9444	0.8842	99.84	74.43	99.9	66.8	94.7	97.7	99.2
obesity69	0.9441	0.8942	99.89	77.01	99.93	69	95.1	97.9	99.3
obesity70	0.9448	0.8817	99.86	84.17	99.89	74.6	95.7	98.1	99.3
obesity71	0.9421	0.8982	99.84	83.64	99.94	72.9	95.3	97.8	99.2
obesity72	0.9367	0.906	99.88	81.77	99.9	71.8	95.2	97.8	99.2
obesity73	0.9438	0.8686	99.87	80.71	99.86	72	95.3	97.8	99.2
obesity74	0.9351	0.9023	99.81	79.62	99.89	70.3	95	97.7	99.1
obesity75	0.9436	0.8821	99.67	85.55	99.91	75.9	95.7	97.9	99.1
obesity76	0.95	0.9016	99.71	79.67	99.89	71.8	95.6	97.9	99.1
obesity77	0.9361	0.9052	99.83	79.85	99.89	70.8	95.2	97.8	99.2
obesity78	0.9364	0.9067	99.89	88.56	99.88	76.8	95.9	98.1	99.3
obesity79	0.9553	0.903	99.83	77.44	99.86	69.4	95.2	97.9	99.2
obesity80	0.952	0.8914	99.59	80.84	99.83	71.8	95.3	97.7	99
obesity81	0.9442	0.8614	99.67	78.66	99.86	70.8	95.2	97.7	99
obesity82	0.9518	0.8672	99.57	78.39	99.73	69.8	95.2	97.7	98.9
obesity83	0.9362	0.9081	99.77	78.63	99.9	69.9	94.9	97.7	99.1
obesity84	0.937	0.9058	99.59	77.66	99.91	68.7	94.6	97.4	98.9
obesity85	0.9529	0.8966	99.72	88.52	99.84	77.5	96	98.1	99.2
obesity86	0.9364	0.9028	99.76	77.52	99.9	68.6	94.8	97.6	99.1
obesity87	0.953	0.9117	99.67	78.89	99.89	70.3	95.2	97.8	99.1
obesity88	0.9374	0.906	99.84	81.24	99.93	71.4	95.1	97.8	99.2
obesity89	0.9362	0.8995	99.85	72.6	99.9	64.1	94.1	97.5	99.1
obesity90	0.9354	0.9055	99.86	71.89	99.9	64.1	94.3	97.6	99.2
obesity91	0.9357	0.9033	99.92	84.9	99.93	74.5	95.5	98	99.3
obesity92	0.9501	0.8774	99.57	116.17	99.95	87.9	96.5	97.9	98.9
obesity93	0.9526	0.8772	99.74	129.42	99.96	90.3	97.1	98.4	99.3
obesity94	0.9529	0.8832	99.61	128.28	99.96	90.2	96.8	98.1	99
obesity95	0.9514	0.8793	99.7	125.39	99.96	89.7	96.9	98.3	99.2
obesity96	0.9397	0.8712	99.83	141.53	99.96	90.9	97.4	98.7	99.5
normal1	0.9413	0.8732	99.8	137.53	99.96	90.3	97.2	98.6	99.4
normal2	0.9353	0.9022	99.76	68.7	99.89	60.3	93.4	97.2	99
normal3	0.9439	0.911	99.84	78.3	99.91	69.5	95	97.8	99.2
normal4	0.944	0.9033	99.86	78.75	99.88	70	95.1	97.8	99.2
normal5	0.9453	0.9134	99.87	81.91	99.92	72.3	95.3	97.9	99.2
normal6	0.9451	0.9151	99.82	71.62	99.93	63.4	94.1	97.5	99.1
normal7	0.909	0.8258	99.26	74.67	99.96	59.6	91.2	96.4	98.3
normal8	0.9459	0.9149	99.9	93.19	99.91	79.3	96.1	98.2	99.4
normal9	0.9447	0.9069	99.85	80.32	99.89	71.1	95.3	97.9	99.2
normal10	0.9448	0.9138	99.89	85.83	99.95	75.1	95.7	98.1	99.3
normal11	0.9455	0.9071	99.81	80.43	99.92	71.3	95.2	97.8	99.2
normal12	0.9443	0.9105	99.77	75.91	99.92	67.1	94.6	97.6	99.1
normal13	0.9496	0.9171	99.85	89.98	99.95	77.4	95.8	98	99.3
normal14	0.9482	0.9164	99.88	86.75	99.95	75.4	95.5	97.9	99.3
normal15	0.9473	0.9157	99.85	87.35	99.95	75.6	95.6	97.9	99.2
normal16	0.9559	0.9011	99.91	93.26	99.85	80.1	96.5	98.4	99.4
normal17	0.955	0.8897	99.93	85.89	99.81	75.4	95.9	98.2	99.4
normal18	0.956	0.8985	99.89	84.31	99.84	74.4	95.8	98.1	99.3
normal19	0.9561	0.9045	99.96	93.1	99.85	79.1	96.3	98.4	99.5
normal20	0.9557	0.9105	99.95	87.08	99.88	76.2	96.1	98.3	99.5
normal21	0.9567	0.8902	99.91	84.12	99.81	73.5	95.6	98.1	99.4
normal22	0.956	0.8811	99.93	85.01	99.78	75.1	95.9	98.2	99.4
normal23	0.9567	0.9036	99.85	87.09	99.87	75.9	96	98.2	99.3
normal24	0.9487	0.8816	99.88	87.86	99.91	77.1	96	98.2	99.4
normal25	0.9511	0.9113	99.89	82.09	99.9	72.4	95.6	98.1	99.4
normal26	0.9515	0.8835	99.93	78.64	99.83	70.1	95.4	98.1	99.4
normal27	0.9514	0.8867	99.88	76.3	99.84	67.6	95.1	98	99.3
normal28	0.9521	0.9044	99.95	84.97	99.9	74	95.7	98.2	99.4
normal29	0.9463	0.8881	99.9	84.14	99.92	74.2	95.7	98.1	99.3
normal30	0.9523	0.8778	99.64	90.22	99.77	78.4	96	98	99.1
normal31	0.9471	0.8931	99.93	95.41	99.92	81.2	96.6	98.4	99.5
normal32	0.9502	0.8989	99.94	92.72	99.89	79.7	96.6	98.5	99.5
normal33	0.9522	0.8981	99.93	94.25	99.86	80.4	96.6	98.5	99.5
normal34	0.9529	0.8781	99.93	85.25	99.78	75	95.9	98.3	99.4
normal35	0.952	0.8932	99.6	80.04	99.84	71.6	95.4	97.8	99
normal36	0.956	0.9003	99.83	96.93	99.86	81.5	96.6	98.4	99.4
normal37	0.9428	0.8729	99.85	82.85	99.88	73.5	95.7	98.1	99.3
normal38	0.9554	0.9112	99.93	98.68	99.89	81.8	96.5	98.4	99.5
normal39	0.9543	0.9055	99.7	91.32	99.88	78.5	96	98	99.2
normal40	0.9507	0.8975	99.99	93.66	99.88	80.8	96.8	98.6	99.6
normal41	0.9502	0.8897	99.75	84.74	99.85	75.6	95.8	98	99.1
normal42	0.951	0.8952	99.93	84.79	99.87	75.3	96.1	98.3	99.5
normal43	0.951	0.8977	99.97	88.67	99.87	77.8	96.3	98.4	99.5
normal44	0.9533	0.8961	99.69	97.12	99.84	82	96.4	98.2	99.2
normal45	0.9407	0.8678	99.83	146.53	99.96	91.5	97.5	98.7	99.5
normal46	0.9378	0.8664	99.8	133.06	99.95	89.4	97.1	98.5	99.4
normal47	0.9384	0.8703	99.78	125.5	99.95	87.9	97	98.5	99.3
normal48	0.9388	0.8597	99.63	120.5	99.94	87.4	96.7	98.2	99.1
normal49	0.9401	0.8728	99.82	142.55	99.95	90.8	97.3	98.6	99.4
normal50	0.9383	0.8732	99.78	118.81	99.95	86.6	96.8	98.3	99.3
normal51	0.9314	0.859	99.78	128.18	99.93	88.5	97	98.4	99.3
normal52	0.9344	0.8641	99.64	141.29	99.94	90.5	96.9	98.3	99.1
normal53	0.9328	0.844	99.62	132.81	99.91	89.3	96.8	98.2	99.1
normal54	0.9331	0.8622	99.8	138.73	99.94	90.1	97.2	98.6	99.4
normal55	0.9334	0.8608	99.78	122.4	99.92	87.3	96.9	98.4	99.3
normal56	0.9337	0.8589	99.82	147.04	99.93	91.6	97.5	98.7	99.5
normal57	0.9326	0.8644	99.62	133.1	99.93	89.4	96.8	98.2	99.1
normal58	0.9335	0.8613	99.78	123.83	99.94	87.6	96.9	98.4	99.3
normal59	0.9111	0.8325	99.44	78.09	99.96	62.3	92.1	96.8	98.6
normal60	0.9157	0.8358	99.69	139.11	99.95	89.3	96.6	98.1	99.1
normal61	0.9108	0.8245	99.42	74.96	99.95	59.5	91.2	96.6	98.5
normal62	0.9159	0.8388	99.71	145.93	99.96	90.4	96.8	98.2	99.2
normal63	0.9111	0.8179	99.4	73.4	99.94	58.3	90.9	96.5	98.5
normal64	0.9111	0.8313	99.57	127.08	99.96	87.9	96.2	97.8	98.9
normal65	0.9628	0.9227	99.76	139	99.95	91	97	98.4	99.3
normal66	0.9636	0.9149	99.73	133.56	99.95	89.1	96.6	98.2	99.2
normal67	0.9637	0.9204	99.72	134.2	99.95	89.3	96.7	98.2	99.2
normal68	0.9638	0.9207	99.74	149.67	99.94	91.5	97	98.4	99.2
normal69	0.9632	0.9142	99.72	121.85	99.95	87.8	96.6	98.2	99.2
normal70	0.964	0.9197	99.74	131.1	99.97	89.3	96.7	98.2	99.2
normal71	0.9636	0.921	99.71	134.55	99.96	89.6	96.7	98.2	99.2
normal72	0.9629	0.9169	99.67	130.36	99.95	89.1	96.6	98	99.1
normal73	0.9634	0.9111	99.73	139.37	99.95	90.7	96.9	98.3	99.2
normal74	0.9651	0.9236	99.74	137.14	99.96	89.9	96.9	98.3	99.2
normal75	0.9656	0.9257	99.7	134.9	99.95	89.5	96.8	98.2	99.2
normal76	0.9658	0.9245	99.75	147.2	99.96	90.9	97	98.4	99.2
normal77	0.9648	0.9082	99.67	112.91	99.94	85.3	96.4	98.1	99.1
normal78	0.9643	0.917	99.72	151.76	99.96	91.8	97.2	98.5	99.3
normal79	0.9641	0.9193	99.63	111.51	99.96	84.8	96.3	98	99
normal80	0.9651	0.9231	99.72	123.81	99.96	87.8	96.7	98.2	99.2
normal81	0.9705	0.9361	99.67	132.9	99.98	90.2	97.1	98.4	99.2
normal82	0.97	0.9339	99.72	127.32	99.98	88	96.8	98.3	99.2
normal83	0.9704	0.9342	99.69	137.58	99.98	89.9	97	98.4	99.2
normal84	0.9702	0.9364	99.68	121.99	99.97	86.3	96.5	98.1	99.1
normal85	0.971	0.9294	99.71	134.21	99.96	89.5	96.9	98.3	99.2
normal86	0.9706	0.9279	99.69	126.51	99.96	87.9	96.6	98.1	99.1
normal87	0.9717	0.9355	99.74	143.84	99.98	90.8	97	98.4	99.3
normal88	0.9708	0.9239	99.67	131.59	99.96	88.8	96.7	98.2	99.1
normal89	0.9647	0.9222	99.71	115.19	99.96	85.6	96.4	98.1	99.1
normal90	0.9652	0.919	99.68	126.3	99.96	88.5	96.7	98.2	99.1
normal91	0.9653	0.9174	99.65	109.39	99.95	83.6	96	97.8	99
normal92	0.966	0.9263	99.65	124.57	99.97	87.3	96.4	98	99.1
normal93	0.9654	0.925	99.63	157.97	99.97	92.6	97.1	98.3	99.1
normal94	0.9654	0.9229	99.72	143	99.96	90.9	97	98.4	99.2
normal95	0.9653	0.9198	99.74	154.14	99.95	92	97.2	98.5	99.3
normal96	0.9651	0.9271	99.65	146.04	99.96	91.1	97	98.3	99.1
CHD1	0.9583	0.9583	99.63	67.33	99.98	65.6	95	97.9	99.2
CHD2	0.958	0.958	99.72	82.59	99.98	79.9	96.6	98.4	99.4
CHD3	0.9585	0.9585	99.73	89.37	99.98	83.9	97	98.6	99.4
CHD4	0.9487	0.9487	99.76	90.79	99.97	84.3	97	98.6	99.5
CHD5	0.9455	0.851	99.48	78.86	99.73	61.4	90.3	96	98.4
CHD6	0.9461	0.9461	99.52	57.75	99.97	52.6	92.8	97.3	99
CHD7	0.9514	0.9514	99.52	83.07	99.99	79.7	96.2	98.1	99.1
CHD8	0.9523	0.9523	99.64	76.67	99.99	74.5	95.7	98	99.2
CHD9	0.9548	0.9548	99.44	85.46	99.98	74.3	94.2	97.3	98.8
CHD10	0.9546	0.9546	99.41	64.86	99.99	62.3	94.7	97.6	98.9
CHD11	0.9535	0.9535	99.62	62.47	99.97	59.5	94.2	97.7	99.1
CHD12	0.9558	0.9558	99.46	63.8	99.97	61.3	94.1	97.4	98.9
CHD13	0.9611	0.9611	99.59	72.78	99.97	71	95.2	97.8	99.1
CHD14	0.9496	0.9496	99.69	76.06	99.98	74	96	98.3	99.3
CHD15	0.9532	0.9532	99.69	69.83	99.98	68.3	95.4	98.1	99.3
CHD16	0.9548	0.9548	99.64	73.52	99.98	71.6	95.3	97.9	99.2
CHD17	0.9533	0.9533	99.7	76.78	99.98	74.8	96.1	98.3	99.3
CHD18	0.9605	0.9605	99.63	71.46	99.98	69.9	95.3	97.9	99.2
CHD19	0.9594	0.9594	99.35	50.77	99.98	41.1	90.5	96.8	98.7
CHD20	0.9299	0.8312	99.39	69.75	99.74	54.2	87.7	95.1	98.1
CHD21	0.9441	0.9441	99.48	75.9	99.99	73	95.8	98	99.1
CHD22	0.9563	0.9563	99.59	60.97	99.97	57.6	93.9	97.6	99.1
CHD23	0.9495	0.9495	99.59	66.34	99.97	64.5	94.6	97.7	99.1
CHD24	0.9576	0.9576	99.59	67.92	99.97	65.9	94.7	97.7	99.1
CHD25	0.9554	0.9554	99.47	52.91	99.99	46.3	91.6	97	98.9
CHD26	0.9556	0.9556	99.23	58.99	99.99	55	92.5	96.8	98.5
CHD27	0.9565	0.9565	99.41	65.57	99.99	61.8	93.1	97	98.8
CHD28	0.9556	0.9556	99.21	50.62	99.98	41.6	89.6	96.1	98.4
CHD29	0.9581	0.9581	99.41	64.18	99.98	59.8	92.8	97	98.8
CHD30	0.9688	0.9688	99.1	50.9	99.98	42.1	88.2	95.7	98.2
CHD31	0.9585	0.9585	99.33	62.55	99.98	59.1	93	96.9	98.6
CHD32	0.9468	0.8625	99.48	75.93	99.77	58.9	89.6	95.8	98.3
CHD33	0.9404	0.9404	99.39	42.27	99.95	27.4	85	95.9	98.7
CHD34	0.9401	0.9401	99.33	50.01	99.94	41.3	89.7	96.3	98.6
CHD35	0.94	0.94	99.04	42.12	99.94	28.9	83	94.4	98
CHD36	0.9588	0.9588	99.34	60.74	99.99	57.3	93.6	97.2	98.7
CHD37	0.9567	0.9567	99.59	57.38	99.99	52.2	93.4	97.6	99.1
CHD38	0.9588	0.9588	99.54	61.82	99.99	58.6	93.9	97.5	99
CHD39	0.9581	0.9581	99.54	61.88	99.99	58.7	94	97.6	99.1
CHD40	0.9457	0.9457	99	46.92	99.94	36.8	84.7	94.7	98
CHD41	0.9377	0.9377	99.42	45.43	99.94	32.7	87.3	96.2	98.7
CHD42	0.9636	0.9636	98.85	49.8	99.99	40.1	83	93.9	97.7
CHD43	0.9082	0.9082	98.56	36.5	99.96	19.9	77.9	92.7	97.2
CHD44	0.9658	0.9658	98.76	59.48	99.99	52.5	86.6	94.5	97.6
CHD45	0.9602	0.9602	98.94	55.07	99.99	46.5	85.6	94.6	97.9
CHD46	0.9302	0.9302	98.22	31.52	99.97	13.4	68.7	89.7	96.5
CHD47	0.9601	0.9601	98.78	50.74	99.99	42.5	86	94.6	97.7
CHD48	0.9614	0.9614	99	56.49	99.99	48.3	87.1	95.1	98
CHD49	0.9501	0.9501	98.91	44.4	99.95	33.4	82.8	94.1	97.8
CHD50	0.948	0.948	99.37	65.02	99.99	61.3	92.9	96.9	98.7
CHD51	0.945	0.945	98.92	40.37	99.94	26.3	80.7	93.8	97.8
CHD52	0.9414	0.9414	99.13	62.06	99.96	55.5	90.3	96	98.3
CHD53	0.964	0.964	99.01	60.56	99.99	52.3	88.1	95.3	98
CHD54	0.9681	0.9681	99.17	43.95	99.98	31.1	84.6	95	98.2
CHD55	0.9398	0.9398	99.29	56.64	99.96	51.7	91.8	96.6	98.6
CHD56	0.9448	0.9448	99.08	39.09	99.95	23.1	82.4	94.7	98.1
CHD57	0.9733	0.9733	97.4	39.23	99.98	27.6	69	87.1	95.2
CHD58	0.942	0.942	98.68	36.31	99.96	20.3	75.2	92	97.2
CHD59	0.9581	0.9581	99.35	69.2	99.99	63	92.3	96.7	98.7
CHD60	0.9229	0.9229	99.64	81.77	99.95	78.8	96	98	99.2
CHD61	0.9392	0.9392	99.14	46.12	99.94	34.6	88.4	96	98.3
CHD62	0.9415	0.9415	99.11	57.47	99.99	52.1	91.2	96.3	98.3
CHD63	0.9573	0.9573	99.16	68.39	99.99	64.9	93	96.7	98.4
CHD64	0.9437	0.9437	99.29	49.16	99.94	39.7	89.5	96.3	98.5
CHD65	0.9309	0.8625	99.29	71.13	99.81	55.5	88.2	95.2	98
CHD66	0.9498	0.9498	98.99	46.98	99.99	36.7	85.4	94.8	98
CHD67	0.9489	0.9489	99.43	63.21	99.99	61.1	93.9	97.2	98.9
CHD68	0.9532	0.9532	99.52	64.36	99.98	61.3	93.9	97.4	99
CHD69	0.9522	0.9522	99.41	75.12	99.97	73.6	95.3	97.6	98.9
CHD70	0.9441	0.9441	99.09	49.33	99.94	40.2	86.6	95.2	98.1
CHD71	0.9317	0.8548	99.49	84.16	99.79	64.7	91.2	96.2	98.4
CHD72	0.9469	0.9469	99.19	34.1	99.95	15.4	76.5	93.9	98.2
CHD73	0.9486	0.9486	99.19	46.58	99.95	35	88.8	96.2	98.4
CHD74	0.9317	0.8587	99.5	89.4	99.82	66.7	91.4	96.3	98.5
CHD75	0.9568	0.9568	99.19	76.21	99.99	76.4	95.6	97.5	98.7
CHD76	0.9432	0.9432	99.55	54.75	99.95	48.6	92.6	97.4	99
CHD77	0.9565	0.9565	99.19	73.76	99.99	74.1	95.4	97.5	98.7
CHD78	0.9626	0.9626	99.5	80.13	99.99	78	95.9	97.9	99.1
CHD79	0.9623	0.9623	99.17	71	99.99	70.8	94.9	97.2	98.6
CHD80	0.9341	0.8643	99.45	80.5	99.84	61.2	89.7	95.7	98.3
CHD81	0.9325	0.8613	99.24	80	99.81	62	90.2	95.7	98.1
CHD82	0.9627	0.9627	99.24	72.96	99.99	73	95.1	97.3	98.7
CHD83	0.9618	0.9618	99.4	74.94	99.99	74.4	95.5	97.6	98.9
CHD84	0.9633	0.9633	99.47	78.34	99.99	77.6	95.8	97.8	99
CHD85	0.9448	0.9448	99.22	47.57	99.95	37	89.8	96.4	98.5
CHD86	0.9627	0.9627	99.44	75.34	99.99	75.5	95.7	97.8	99
CHD87	0.947	0.8518	99.53	81.79	99.73	62.9	90.6	96.1	98.4
CHD88	0.9392	0.9392	99.46	45.55	99.94	32.8	88.5	96.6	98.8
CHD89	0.9601	0.9601	99.38	71.83	99.99	71.8	95.3	97.6	98.9
CHD90	0.9593	0.9593	99.38	66.11	99.99	65.1	94.6	97.4	98.8
CHD91	0.9319	0.8419	99.42	75.37	99.77	58.3	89	95.5	98.2
CHD92	0.946	0.8666	99.32	92.63	99.8	68.4	91.7	96.2	98.3
CHD93	0.9469	0.8694	99.57	83.6	99.8	64.1	91.1	96.2	98.5
CHD94	0.9572	0.9572	99.55	66	99.98	63.7	94.4	97.6	99.1
CHD95	0.9425	0.838	99.22	82.72	99.71	64.9	91.2	96	98.2
CHD96	0.945	0.8276	99.5	79.48	99.64	62.4	90.9	96.2	98.4
CHD97	0.946	0.8553	99.55	82.15	99.75	64.2	91.3	96.3	98.5
CHD98	0.9432	0.8577	99.17	79.44	99.79	61.7	89.9	95.6	98
CHD99	0.9445	0.8485	99.29	95.92	99.75	71	92.5	96.4	98.3
CHD100	0.9431	0.8339	99.28	81.88	99.68	63.4	90.6	95.8	98.1
CHD101	0.9611	0.9611	99.18	68.77	99.99	68.9	94.7	97.2	98.6
CHD102	0.94	0.94	99.46	40.99	99.95	25.5	84.1	95.9	98.8
CHD103	0.9429	0.8303	99.52	82.18	99.69	62.8	91.4	96.5	98.6
CHD104	0.9429	0.8416	99.46	80.48	99.73	62.2	90.3	95.9	98.3
CHD105	0.9471	0.8511	99.21	81.75	99.77	62.2	89.6	95.4	97.9
CHD106	0.946	0.8616	99.32	97.05	99.8	71.3	92.6	96.5	98.4
CHD107	0.9453	0.853	99.57	86.48	99.79	66	91.5	96.4	98.5
CHD108	0.9448	0.8549	99.52	84.22	99.77	64.5	90.9	96.1	98.4
CHD109	0.9431	0.8425	99.31	81.24	99.72	63.2	90.6	95.9	98.2
CHD110	0.9463	0.8536	99.5	82.19	99.74	64.5	91.4	96.3	98.5
CHD111	0.9166	0.9166	98.42	37.87	99.96	23.5	75.5	91.5	96.9
CHD112	0.9462	0.8542	99.52	92.89	99.72	70.3	92.8	96.8	98.6
CHD113	0.9167	0.9167	98.83	45.85	99.96	34.6	82.3	93.8	97.6
CHD114	0.9465	0.8682	99.56	89.52	99.79	68.3	92.3	96.6	98.6
CHD115	0.9468	0.8417	99.33	83.97	99.7	64.9	91.1	96	98.2
CHD116	0.9354	0.9354	98.78	46.42	99.96	35.3	82	93.6	97.6
CHD117	0.9593	0.9593	99.21	64.69	99.99	57.2	90.1	96	98.4
CHD118	0.9364	0.9364	98.66	44.24	99.96	32.6	80.1	93	97.3
CHD119	0.9341	0.9341	98.59	45.66	99.96	34.7	81.2	93.1	97.2
CHD120	0.9472	0.8422	99.53	79.1	99.7	62	90.6	96.1	98.4
CHD121	0.9479	0.8611	99.55	86	99.79	66.3	91.9	96.5	98.6
CHD122	0.9355	0.9355	98.64	43.01	99.96	30.7	79.1	92.7	97.3
CHD123	0.9463	0.8224	99.56	82.58	99.61	64.5	91.4	96.4	98.6
CHD124	0.9106	0.9106	98.07	33.34	99.96	17.1	69.8	89.4	96.2
CHD125	0.9458	0.8553	99.39	88.21	99.78	68	92	96.3	98.4
CHD126	0.9128	0.9128	98.04	34.14	99.96	18.6	69.5	89.1	96.1
CHD127	0.9143	0.9143	98.44	36.91	99.97	21.8	74.8	91.4	96.9
CHD128	0.9174	0.9174	98.52	39	99.96	25.1	75.6	91.6	97
CHD129	0.922	0.922	99.26	44.47	99.96	31.3	86.4	95.7	98.4
CHD130	0.9459	0.8584	99.48	80.1	99.77	62.8	90.9	96.2	98.4
CHD131	0.9329	0.8598	99.42	71.54	99.87	56.8	89.1	95.6	98.2
CHD132	0.9309	0.8629	99.25	70.15	99.86	56	88.8	95.3	98
CHD133	0.9604	0.9604	98.84	58.83	99.99	50.9	87.3	94.9	97.8
CHD134	0.9497	0.9497	99.53	61.84	99.97	58.5	93.7	97.4	99
CHD135	0.9658	0.9658	99.33	64.15	99.99	61	93.5	97.1	98.7
CHD136	0.9539	0.9539	99.38	62.25	99.99	59	94.2	97.6	98.9
CHD137	0.9508	0.9508	99.63	72.26	99.98	69.9	95.3	97.9	99.2
CHD138	0.9525	0.9525	99.26	56.77	99.98	51.1	91.9	96.7	98.6
CHD139	0.9523	0.9523	99.7	70.63	99.98	68.8	95.6	98.2	99.3
CHD140	0.9548	0.9548	99.64	67.44	99.97	65.4	94.9	97.9	99.2
CHD141	0.9564	0.9564	99.41	63.11	99.99	59.8	93.1	97.1	98.8
CHD142	0.9454	0.9454	99.3	51.37	99.95	43.5	90.1	96.4	98.6
CHD143	0.9427	0.9427	99.21	48.85	99.94	40	88.8	96	98.4
CHD144	0.9467	0.9467	99.18	47.19	99.94	37	87.8	95.7	98.3
CHD145	0.949	0.949	98.95	50.26	99.94	41.9	87.1	95.1	97.9
CHD146	0.9598	0.9598	98.91	51.94	99.99	42.5	84.4	94.4	97.8
CHD147	0.9681	0.9681	99.16	40.84	99.98	25.7	83.9	95.1	98.2
CHD148	0.9448	0.9448	99.71	69.45	99.98	66.8	95.4	98.3	99.4
CHD149	0.9604	0.9604	99	52.19	99.99	43.8	86.6	95	98
CHD150	0.9458	0.9458	99.73	70.88	99.98	67.1	95	98.3	99.4
CHD151	0.9322	0.9322	98.85	41.52	99.97	27.3	82.6	94.2	97.8
CHD152	0.9585	0.9585	99.37	53.63	99.97	46.3	90.7	96.6	98.7
CHD153	0.9717	0.9717	98.29	49.38	99.98	40.5	83.7	93.5	97
CHD154	0.9577	0.9577	99.2	70.16	99.99	65	92.8	96.7	98.5
CHD155	0.9306	0.9306	99.37	65.39	99.97	62.6	93.5	97.1	98.8
CHD156	0.9414	0.9414	99.29	55.9	99.99	49.2	90.8	96.4	98.6
CHD157	0.9431	0.9431	99.24	65.53	99.99	60.2	91.8	96.5	98.5
CHD158	0.9435	0.9435	99.06	50.73	99.99	42	87.2	95.3	98.1
CHD159	0.9328	0.8451	99.38	71.78	99.82	56.4	88.6	95.4	98.1
CHD160	0.9321	0.8599	99.23	74.95	99.85	59.6	89.8	95.6	98.1
CHD161	0.9324	0.8603	99.32	86.11	99.85	66.8	91.7	96.2	98.3
CHD162	0.9415	0.9415	99.28	42.9	99.94	28.4	86.4	96.1	98.6
CHD163	0.9567	0.9567	98.83	50.71	99.97	40.9	89.1	95.6	97.9
CHD164	0.9333	0.8527	99.57	81.8	99.84	63.8	91.1	96.3	98.5
CHD165	0.9568	0.9568	99.41	70.28	99.99	69.8	95.1	97.6	98.9
CHD166	0.9555	0.9555	99.19	69.03	99.99	68.8	94.9	97.3	98.7
CHD167	0.9572	0.9572	99.19	67.2	99.99	66.8	94.7	97.2	98.6
CHD168	0.9368	0.8631	99.47	81.23	99.86	62.9	90.5	96	98.3
CHD169	0.9362	0.8763	99.5	84.84	99.91	65.4	91.3	96.2	98.4
CHD170	0.9367	0.8757	99.46	79.43	99.91	61.1	89.8	95.7	98.3
CHD171	0.957	0.957	99.16	67.92	99.99	67.9	94.8	97.2	98.6
CHD172	0.9621	0.9621	99.17	66.16	99.99	65.7	94.6	97.2	98.6
CHD173	0.9341	0.8687	99.23	77.68	99.88	60.9	89.8	95.6	98
CHD174	0.9351	0.8687	99.36	85.65	99.88	66.4	91.5	96.1	98.3
CHD175	0.9319	0.865	99.5	76.83	99.86	61.3	90.8	96.2	98.4
CHD176	0.9338	0.8496	99.27	72.09	99.83	57.7	89.4	95.5	98
CHD177	0.9349	0.8671	99.24	77.81	99.87	61.8	90.3	95.7	98.1
CHD178	0.932	0.8407	99.48	72.77	99.81	57.3	89.2	95.6	98.3
CHD179	0.9257	0.9257	99.09	47.41	99.96	36.1	88.4	95.9	98.3
CHD180	0.9646	0.9646	99.69	74.75	99.98	73.4	96	98.3	99.3
CHD181	0.931	0.8602	99.55	80.96	99.86	64.1	91.5	96.4	98.5
CHD182	0.9649	0.9649	99.54	60.2	99.99	56.2	93.5	97.5	99
CHD183	0.9607	0.9607	99.2	49.19	99.98	39.2	89.5	96.2	98.4
CHD184	0.9615	0.9615	99.37	56.25	99.98	51	91.9	96.8	98.7
CHD185	0.9604	0.9604	99.45	57.37	99.98	52.9	92.8	97.2	98.9
CHD186	0.9685	0.9685	98.91	44.72	99.98	32.8	85.1	94.8	97.9
CHD187	0.9513	0.9513	99.7	69.33	99.97	66.6	95.1	98.1	99.3
CHD188	0.9467	0.9467	98.64	36.83	99.94	21	78.1	92.8	97.3
CHD189	0.9587	0.9587	99.34	56.34	99.98	50.5	92	96.9	98.7
CHD190	0.9529	0.9529	99.43	66.94	99.97	63.9	93.6	97.2	98.8
CHD191	0.9555	0.9555	99.33	54.56	99.98	47.6	91.8	96.8	98.7
CHD192	0.9539	0.9539	99.5	48.95	99.97	38	89.9	96.9	98.9
CHD193	0.9537	0.9537	99.38	55.59	99.97	48.9	91.5	96.9	98.7
CHD194	0.9545	0.9545	99.35	51.91	99.97	43.1	91.4	96.9	98.7
CHD195	0.9646	0.9646	99.52	55.77	99.99	49.3	92.6	97.3	99
CHD196	0.9418	0.9418	99.28	45.7	99.94	34.1	87.8	96	98.5
CHD197	0.9639	0.9639	98.92	58.44	99.99	50.9	88	95.2	97.9
CHD198	0.9605	0.9605	99.41	57.72	99.99	52.8	92.4	97	98.8
CHD199	0.9489	0.9489	99.41	74.21	99.99	74.2	95.7	97.8	99
CHD200	0.9616	0.9616	99.01	60.8	99.99	55.1	90.2	95.8	98.1
CHD201	0.9596	0.9596	98.83	55.42	99.97	48.4	91	95.9	98
CHD202	0.9438	0.9438	99.25	45.27	99.95	32.6	87.2	96.1	98.5
CHD203	0.9279	0.9279	99.47	61.66	99.97	58.7	93.6	97.3	98.9
CHD204	0.9159	0.9159	98.22	35.62	99.96	20.7	69.9	89.3	96.4
CHD205	0.9731	0.9731	97.2	36.81	99.98	24.7	66.9	86	94.8
CHD206	0.9394	0.9394	99.19	45.98	99.94	34.7	86.7	95.5	98.3
CHD207	0.9709	0.9709	98.24	46.2	99.98	36	82.8	93.3	96.9
CHD208	0.9638	0.9638	99.31	48.11	99.98	37.1	89.9	96.8	98.7
CHD209	0.9578	0.9578	98.59	51.39	99.98	42.4	89.5	95.3	97.5
CHD210	0.9595	0.9595	99.49	53.47	99.97	46	91.7	97	98.9
CHD211	0.9576	0.9576	99.26	53.58	99.99	46.5	91.7	96.7	98.6
CHD212	0.9607	0.9607	99.35	54.06	99.99	45.8	90.7	96.9	98.8
CHD213	0.9616	0.9616	99.21	54.39	99.98	47.9	91	96.4	98.4
CHD214	0.9606	0.9606	98.51	55.09	99.98	49.3	89.5	95.1	97.4
CHD215	0.951	0.951	99.44	57.96	99.98	53.1	92.4	97	98.8
CHD216	0.9592	0.9592	99.33	58.63	99.99	54.3	93.2	97.1	98.7
CHD217	0.9651	0.9651	99.54	59.69	99.99	55.4	93.3	97.4	99
CHD218	0.9598	0.9598	99.5	59.71	99.98	55.9	93.4	97.4	99
CHD219	0.9606	0.9606	99.53	61.38	99.98	58.3	93.8	97.5	99
CHD220	0.9537	0.9537	99.32	62.19	99.99	58.9	93.4	97.1	98.7
CHD221	0.9306	0.9306	99.26	63.27	99.97	60.6	93.5	97	98.6
CHD222	0.958	0.958	99.53	63.32	99.99	60	94	97.6	99.1
CHD223	0.9603	0.9603	99.57	64.29	99.98	61.7	94.2	97.6	99.1
CHD224	0.9591	0.9591	99.46	66.59	99.98	63.5	93.6	97.2	98.9
CHD225	0.9467	0.9467	99.27	67.19	99.99	67.2	94.6	97.2	98.7
CHD226	0.9576	0.9576	99.59	67.92	99.97	65.9	94.7	97.7	99.1
CHD227	0.9447	0.9447	99.53	69.46	99.98	66.1	95.2	98.1	99.2
CHD228	0.9464	0.9464	99.45	69.54	99.99	68.7	94.7	97.4	98.9
CHD229	0.9458	0.9458	99.74	71.11	99.98	68.2	95.6	98.3	99.4

## Sheet: SF421samples_59genes
Sample ID	Average sequencing depth on target	Coverage of target region	Fraction of target covered at least 4x	Fraction of target covered at least 10x	Fraction of target covered at least 20x	Fraction of target covered at least 50x
obesity1	75.39	0.9981	0.9935	0.9873	0.9723	0.7568
obesity2	80.46	0.9973	0.9933	0.9873	0.974	0.7879
obesity3	94.23	0.9981	0.9946	0.9879	0.979	0.8625
obesity4	80.83	0.9984	0.9934	0.986	0.9733	0.7834
obesity5	75.67	0.9976	0.9935	0.9862	0.9703	0.7489
obesity6	86.11	0.9985	0.9938	0.9862	0.9763	0.8252
obesity7	89.7	0.9974	0.9942	0.988	0.9772	0.8425
obesity8	92.15	0.9973	0.9947	0.989	0.9771	0.8514
obesity9	74.71	0.9981	0.9936	0.9861	0.9691	0.7451
obesity10	80.44	0.9976	0.993	0.9863	0.974	0.79
obesity11	66.91	0.9973	0.9916	0.9814	0.9457	0.6313
obesity12	71.39	0.9967	0.9923	0.9847	0.9592	0.6719
obesity13	69.67	0.9984	0.9926	0.9821	0.9563	0.6632
obesity14	88.31	0.9979	0.9927	0.9858	0.9725	0.795
obesity15	75.98	0.9966	0.9914	0.9833	0.9588	0.7174
obesity16	94.57	0.9976	0.9943	0.9881	0.9766	0.8309
obesity17	81.2	0.9971	0.9932	0.9862	0.9667	0.7577
obesity18	78.05	0.9976	0.9929	0.9857	0.9653	0.7391
obesity19	91.38	0.9979	0.9946	0.9899	0.9788	0.8513
obesity20	79.56	0.9976	0.9935	0.9872	0.9733	0.7755
obesity21	89.96	0.9972	0.9933	0.9872	0.9779	0.8474
obesity22	73.6	0.9978	0.9942	0.9846	0.9681	0.7285
obesity23	83.02	0.9971	0.9941	0.9882	0.9745	0.8088
obesity24	101.92	0.9981	0.9949	0.9891	0.981	0.886
obesity25	93.26	0.9977	0.9934	0.987	0.9734	0.8279
obesity26	85.47	0.9981	0.9933	0.9849	0.9687	0.7852
obesity27	70.71	0.9967	0.9916	0.9826	0.9566	0.6688
obesity28	76.19	0.9981	0.9933	0.9845	0.966	0.736
obesity29	76.19	0.9968	0.993	0.9839	0.9622	0.7183
obesity30	84.29	0.9976	0.9949	0.9854	0.9689	0.7627
obesity31	88.11	0.9971	0.993	0.9858	0.9709	0.7854
obesity32	81.93	0.9969	0.9933	0.9853	0.9673	0.7521
obesity33	70.47	0.9992	0.9959	0.9862	0.964	0.6919
obesity34	66.34	0.9982	0.9949	0.9871	0.9623	0.6558
obesity35	64.12	0.9989	0.9961	0.9871	0.9609	0.6312
obesity36	69.3	0.9987	0.9967	0.9888	0.9685	0.6834
obesity37	64.67	0.9986	0.9951	0.9865	0.9593	0.64
obesity38	63.78	0.9985	0.995	0.9865	0.9604	0.6251
obesity39	57.89	0.9985	0.9951	0.9854	0.9513	0.5543
obesity40	111.23	0.9991	0.9958	0.9906	0.9823	0.898
obesity41	103.41	0.9979	0.9958	0.991	0.983	0.8923
obesity42	120.57	0.9983	0.9966	0.9919	0.9859	0.929
obesity43	114.86	0.9992	0.9966	0.993	0.9863	0.919
obesity44	120.69	0.9982	0.9971	0.9929	0.9867	0.9275
obesity45	64.3	0.9987	0.9963	0.9879	0.9627	0.6344
obesity46	58.05	0.9981	0.9952	0.985	0.9471	0.5544
obesity47	54.71	0.9989	0.9946	0.9844	0.9404	0.5076
obesity48	72.89	0.9993	0.9976	0.9917	0.9746	0.7321
obesity49	59.92	0.9991	0.9955	0.9857	0.9568	0.5804
obesity50	54.33	0.9987	0.9946	0.9833	0.9399	0.4953
obesity51	67.81	0.9981	0.996	0.9881	0.9703	0.6812
obesity52	60.96	0.9991	0.9949	0.9865	0.9577	0.5919
obesity53	66.05	0.9984	0.9952	0.9885	0.9622	0.6544
obesity54	64.58	0.9989	0.9965	0.9876	0.9623	0.6427
obesity55	75.88	0.9997	0.9973	0.9906	0.9748	0.7501
obesity56	70.42	0.9978	0.9946	0.9893	0.9696	0.7011
obesity57	64.08	0.9991	0.9957	0.988	0.963	0.637
obesity58	76.16	0.9991	0.996	0.9897	0.9737	0.751
obesity59	74.86	0.9994	0.9963	0.9909	0.9743	0.7461
obesity60	69.17	0.9982	0.9971	0.9906	0.9714	0.6963
obesity61	64.69	0.9986	0.9956	0.9859	0.9595	0.6361
obesity62	76.04	0.999	0.9967	0.9904	0.9759	0.7581
obesity63	69.01	0.9988	0.996	0.9892	0.9713	0.6899
obesity64	68.22	0.9984	0.9957	0.9894	0.9663	0.6792
obesity65	73.06	0.9986	0.9953	0.9874	0.9696	0.7241
obesity66	80.47	0.999	0.9971	0.9893	0.9762	0.7815
obesity67	65.98	0.9985	0.9961	0.9881	0.966	0.6612
obesity68	65.52	0.9993	0.9962	0.9877	0.9649	0.6585
obesity69	67.92	0.9988	0.9962	0.9904	0.9687	0.6768
obesity70	74.06	0.9986	0.9964	0.9906	0.9767	0.7435
obesity71	73.41	0.9987	0.9961	0.9896	0.9715	0.7227
obesity72	71.34	0.9989	0.9966	0.99	0.9701	0.706
obesity73	72.47	0.999	0.9962	0.99	0.9707	0.7282
obesity74	69.05	0.9984	0.9963	0.9887	0.9679	0.6897
obesity75	74.68	0.9989	0.9974	0.9918	0.9763	0.7476
obesity76	69.12	0.9989	0.9968	0.9912	0.9727	0.7021
obesity77	69.89	0.9983	0.9961	0.99	0.9714	0.6993
obesity78	77.73	0.9998	0.9972	0.9895	0.9773	0.7701
obesity79	67.85	0.9993	0.9967	0.9914	0.972	0.6853
obesity80	69.82	0.9983	0.9959	0.99	0.9732	0.708
obesity81	68.16	0.9991	0.9969	0.9904	0.9712	0.6897
obesity82	67.66	0.9983	0.9964	0.9888	0.9688	0.6762
obesity83	68.66	0.9985	0.996	0.9879	0.9693	0.6859
obesity84	67.81	0.9962	0.9935	0.9856	0.964	0.6726
obesity85	77	0.9994	0.9973	0.9923	0.9765	0.7675
obesity86	66.98	0.9982	0.9953	0.9875	0.9648	0.6673
obesity87	68.42	0.9996	0.9974	0.9894	0.9696	0.6791
obesity88	71.07	0.9995	0.9964	0.9885	0.9706	0.708
obesity89	63.17	0.9991	0.9958	0.9876	0.9599	0.6198
obesity90	63.28	0.9985	0.9966	0.9896	0.9653	0.623
obesity91	74.22	0.9994	0.997	0.989	0.9727	0.7402
obesity92	100.12	0.9988	0.9957	0.9905	0.984	0.8841
obesity93	110.29	0.9983	0.9956	0.9912	0.9846	0.9178
obesity94	109.58	0.9983	0.9958	0.992	0.9845	0.9097
obesity95	121.52	0.9994	0.9974	0.9942	0.9875	0.9268
obesity96	118.65	0.999	0.9975	0.994	0.9866	0.9224
normal1	112.55	0.9987	0.9967	0.9922	0.9858	0.9196
normal2	59.92	0.9989	0.996	0.9857	0.9522	0.5745
normal3	68.48	0.9992	0.9966	0.9889	0.9686	0.6821
normal4	68.65	0.9992	0.9963	0.9897	0.9701	0.6851
normal5	71.34	0.9988	0.9946	0.9883	0.9701	0.7063
normal6	62.62	0.9991	0.9947	0.9867	0.9599	0.6155
normal7	67.43	0.9969	0.9929	0.9829	0.9377	0.6093
normal8	81.9	0.999	0.9966	0.9911	0.9776	0.7992
normal9	70.18	0.9986	0.9969	0.9895	0.9719	0.7078
normal10	75.27	0.9987	0.9967	0.9897	0.9749	0.751
normal11	69.7	0.9983	0.9956	0.9886	0.9702	0.6995
normal12	66.12	0.9985	0.995	0.9874	0.9686	0.6515
normal13	78.43	0.9996	0.9966	0.991	0.9766	0.7745
normal14	75.8	0.9992	0.9962	0.9897	0.9716	0.7476
normal15	77.31	0.9992	0.9965	0.9902	0.9724	0.757
normal16	81.49	0.9991	0.9958	0.992	0.9815	0.808
normal17	74.8	0.9994	0.9977	0.9924	0.9761	0.7476
normal18	73.86	0.9992	0.9968	0.989	0.9754	0.7394
normal19	81.04	0.9993	0.9973	0.992	0.9799	0.7978
normal20	75.75	0.9995	0.9971	0.9921	0.9754	0.7579
normal21	73.22	0.9995	0.9963	0.9897	0.9738	0.731
normal22	74.03	0.9998	0.9968	0.9913	0.9763	0.7398
normal23	75.9	0.9988	0.9962	0.9911	0.9766	0.7597
normal24	76.78	0.9983	0.9964	0.9905	0.977	0.7637
normal25	72.11	0.9989	0.9963	0.99	0.9723	0.7204
normal26	68.78	0.9991	0.9966	0.9907	0.9694	0.6899
normal27	66.71	0.9998	0.9969	0.9904	0.9688	0.6734
normal28	74.21	0.9994	0.998	0.9925	0.9734	0.7384
normal29	74.13	0.9989	0.9968	0.9909	0.973	0.744
normal30	78.1	0.9984	0.9966	0.991	0.9777	0.7756
normal31	83.92	0.9981	0.9969	0.9929	0.9801	0.815
normal32	81.25	0.9997	0.998	0.9933	0.9805	0.8015
normal33	82.42	0.9988	0.9971	0.9927	0.9812	0.8078
normal34	74.7	0.9987	0.9971	0.9919	0.977	0.7463
normal35	69.51	0.9986	0.9969	0.9904	0.9723	0.6953
normal36	84.93	0.9985	0.997	0.9907	0.9804	0.8148
normal37	71.78	0.9985	0.9963	0.99	0.9756	0.7247
normal38	86.35	0.9989	0.9974	0.9927	0.9797	0.8253
normal39	78.46	0.9993	0.9973	0.9913	0.9757	0.7735
normal40	81.87	0.9996	0.9977	0.9932	0.9829	0.811
normal41	73.31	0.9991	0.9967	0.9907	0.9752	0.7432
normal42	74.04	0.9995	0.997	0.992	0.9762	0.7501
normal43	77.61	0.9986	0.9975	0.9935	0.9789	0.7742
normal44	84.98	0.9988	0.9971	0.993	0.9816	0.8252
normal45	126.5	0.9996	0.9974	0.9933	0.9874	0.9339
normal46	114.7	0.9989	0.9972	0.9935	0.9868	0.9115
normal47	127.53	0.9997	0.9978	0.9939	0.9875	0.9364
normal48	107.93	0.999	0.9971	0.9935	0.985	0.898
normal49	113.77	0.9994	0.9968	0.9925	0.9846	0.9084
normal50	106.73	0.9994	0.9978	0.9934	0.9842	0.8923
normal51	70.5	0.9968	0.9933	0.9829	0.9471	0.6408
normal52	120.07	0.9977	0.9941	0.99	0.9816	0.9073
normal53	67.99	0.9978	0.9923	0.9819	0.9384	0.6163
normal54	125.92	0.9984	0.9968	0.9913	0.9832	0.9205
normal55	66.29	0.9973	0.9936	0.98	0.9351	0.5958
normal56	109.26	0.9988	0.9948	0.9893	0.9803	0.8848
normal57	103.61	0.9983	0.996	0.9917	0.9839	0.8848
normal58	122.72	0.9988	0.9975	0.9933	0.9874	0.9262
normal59	102.83	0.9987	0.9957	0.992	0.9842	0.8813
normal60	111.18	0.9989	0.9968	0.9924	0.9849	0.9035
normal61	120.61	0.9992	0.9967	0.9927	0.9865	0.923
normal62	113.25	0.9988	0.9967	0.9928	0.9858	0.9106
normal63	119.72	0.9995	0.9972	0.994	0.9868	0.917
normal64	105.33	0.9991	0.9971	0.9919	0.9827	0.8805
normal65	120.46	0.9985	0.9966	0.9916	0.9854	0.9243
normal66	115.19	0.9989	0.9956	0.9904	0.983	0.9067
normal67	115.69	0.9985	0.996	0.9912	0.9826	0.9055
normal68	129.6	0.9991	0.9959	0.9918	0.9847	0.9323
normal69	105.4	0.9989	0.9964	0.9918	0.9832	0.8916
normal70	113.1	0.9978	0.9956	0.9917	0.9837	0.9038
normal71	116.95	0.999	0.9962	0.9913	0.9831	0.9125
normal72	113.34	0.998	0.9965	0.9901	0.9812	0.9068
normal73	119.62	0.9985	0.9969	0.9914	0.9837	0.9228
normal74	117.77	0.9991	0.9966	0.9922	0.9848	0.913
normal75	115.68	0.9981	0.996	0.9921	0.9841	0.9117
normal76	125.46	0.9987	0.9973	0.9925	0.9855	0.9252
normal77	95.31	0.9985	0.9952	0.9897	0.9828	0.8648
normal78	127.85	0.9983	0.9964	0.9931	0.9865	0.9352
normal79	94.75	0.9987	0.9957	0.9908	0.9809	0.8589
normal80	104.06	0.9979	0.9954	0.9917	0.9839	0.8916
normal81	112.43	0.9978	0.996	0.9916	0.9852	0.9228
normal82	106.7	0.9992	0.9958	0.9922	0.9829	0.9016
normal83	115.49	0.9983	0.996	0.9923	0.9854	0.9167
normal84	102.06	0.999	0.9964	0.9903	0.9817	0.8752
normal85	114.07	0.9991	0.9957	0.9921	0.9843	0.9119
normal86	107.66	0.9992	0.996	0.991	0.982	0.8945
normal87	122.55	0.9983	0.9963	0.9915	0.9844	0.9242
normal88	112.1	0.9984	0.9962	0.9917	0.9832	0.9029
normal89	99.79	0.9984	0.9952	0.9897	0.981	0.87
normal90	109.43	0.999	0.9961	0.9926	0.9847	0.8952
normal91	94.91	0.9979	0.9948	0.9888	0.9776	0.845
normal92	107.88	0.9987	0.9957	0.9905	0.9811	0.883
normal93	136.01	0.9981	0.9972	0.9938	0.9874	0.9435
normal94	124.46	0.9976	0.9965	0.9918	0.9854	0.927
normal95	132.18	0.998	0.9967	0.9927	0.9865	0.9381
normal96	126.61	0.9977	0.9958	0.9922	0.9853	0.9299
CHD1	61.65	0.9987	0.9964	0.9888	0.9703	0.6548
CHD2	76.13	0.998	0.9969	0.9925	0.9829	0.8103
CHD3	82.7	0.9989	0.9975	0.9927	0.9848	0.8586
CHD4	83.11	0.9981	0.9965	0.9924	0.9843	0.8586
CHD5	66.61	0.9977	0.9921	0.9764	0.9153	0.5701
CHD6	52.35	0.9984	0.9955	0.9868	0.9515	0.505
CHD7	75.23	0.9989	0.9971	0.99	0.9799	0.7975
CHD8	70.05	0.9987	0.9965	0.9909	0.9764	0.7417
CHD9	76.84	0.9979	0.9949	0.9848	0.9613	0.7344
CHD10	58.33	0.9982	0.9959	0.9891	0.966	0.6011
CHD11	56.52	0.9982	0.9963	0.9882	0.9607	0.5731
CHD12	57.08	0.9974	0.9948	0.9861	0.9621	0.5835
CHD13	65.96	0.9971	0.995	0.9885	0.9722	0.6984
CHD14	69.59	0.9985	0.9965	0.991	0.9789	0.7513
CHD15	63.33	0.9984	0.9968	0.9911	0.9734	0.6802
CHD16	66.45	0.9984	0.9961	0.9888	0.9723	0.7097
CHD17	69.99	0.9981	0.9975	0.9904	0.9774	0.7532
CHD18	65.29	0.9982	0.9962	0.9893	0.973	0.6923
CHD19	45.83	0.9973	0.9948	0.9836	0.9263	0.3731
CHD20	58.4	0.9982	0.991	0.9675	0.8826	0.4963
CHD21	69.4	0.9989	0.9966	0.9918	0.9781	0.7344
CHD22	55.4	0.9975	0.9952	0.9882	0.9604	0.5595
CHD23	60.33	0.9976	0.9954	0.9883	0.9662	0.6312
CHD24	61.78	0.9978	0.9961	0.9873	0.9681	0.6508
CHD25	48.09	0.9972	0.9948	0.9819	0.9353	0.4339
CHD26	52.86	0.9966	0.9937	0.9847	0.9467	0.5136
CHD27	59.22	0.9966	0.9926	0.9847	0.9509	0.594
CHD28	45.23	0.9971	0.9928	0.9788	0.9119	0.3715
CHD29	57.38	0.9967	0.9935	0.9834	0.9464	0.5681
CHD30	45.17	0.9963	0.9916	0.9741	0.8886	0.3684
CHD31	55.58	0.9976	0.9937	0.9845	0.951	0.5524
CHD32	63.9	0.9975	0.9911	0.9741	0.9042	0.5527
CHD33	38.4	0.998	0.9945	0.974	0.8725	0.2327
CHD34	44.99	0.9957	0.9923	0.978	0.915	0.3742
CHD35	37.58	0.9946	0.9887	0.9616	0.832	0.2433
CHD36	54.28	0.9974	0.9946	0.9855	0.9556	0.5322
CHD37	52.19	0.9974	0.995	0.9872	0.9555	0.5062
CHD38	55.95	0.9971	0.9952	0.9873	0.9592	0.5649
CHD39	56.15	0.9974	0.9954	0.9875	0.9613	0.569
CHD40	41.84	0.994	0.9884	0.9644	0.8469	0.3281
CHD41	41.22	0.9971	0.9935	0.978	0.8972	0.2902
CHD42	43.76	0.9942	0.9877	0.959	0.8287	0.3534
CHD43	32.99	0.9922	0.9846	0.9494	0.7817	0.1611
CHD44	52.97	0.9931	0.9874	0.9647	0.8748	0.4908
CHD45	48.86	0.9937	0.9895	0.9654	0.8594	0.4232
CHD46	27.7	0.989	0.9791	0.9149	0.6703	0.0893
CHD47	45.03	0.9948	0.9886	0.9651	0.8688	0.3747
CHD48	49.82	0.9951	0.9901	0.9705	0.8786	0.4355
CHD49	39.88	0.993	0.9877	0.9587	0.8283	0.2958
CHD50	58.72	0.9968	0.9932	0.9836	0.9498	0.5899
CHD51	36.16	0.9945	0.9875	0.9547	0.8071	0.2186
CHD52	55.49	0.9961	0.9919	0.9786	0.9182	0.5154
CHD53	53.43	0.9948	0.9899	0.969	0.8936	0.4787
CHD54	38.89	0.9941	0.989	0.9689	0.8536	0.2583
CHD55	51.25	0.996	0.9917	0.9812	0.9392	0.4881
CHD56	35.17	0.9949	0.9889	0.9637	0.8308	0.1849
CHD57	34.21	0.9856	0.9695	0.8779	0.6681	0.2283
CHD58	32.24	0.9929	0.986	0.9386	0.7377	0.1586
CHD59	61.77	0.9968	0.9933	0.981	0.9439	0.6024
CHD60	74.33	0.9979	0.9958	0.9906	0.9783	0.7813
CHD61	41.3	0.9957	0.9925	0.978	0.8953	0.2985
CHD62	50.99	0.9949	0.9913	0.9804	0.9296	0.4766
CHD63	61.19	0.997	0.9944	0.9838	0.9498	0.62
CHD64	44.09	0.9971	0.9923	0.9802	0.9128	0.3535
CHD65	60.2	0.9971	0.9908	0.9679	0.8909	0.5111
CHD66	42.19	0.9952	0.9907	0.9675	0.8661	0.3218
CHD67	57.31	0.9973	0.9941	0.9864	0.9616	0.5959
CHD68	58.28	0.9972	0.9954	0.9857	0.9586	0.5949
CHD69	67.86	0.9982	0.9956	0.9896	0.9737	0.7197
CHD70	43.75	0.9955	0.9916	0.9703	0.868	0.3564
CHD71	71.25	0.9975	0.9919	0.977	0.9236	0.6121
CHD72	30.64	0.9957	0.9917	0.9577	0.7712	0.1049
CHD73	41.51	0.9975	0.9928	0.9781	0.9039	0.2941
CHD74	75.6	0.9977	0.993	0.9785	0.9297	0.6393
CHD75	69.53	0.9977	0.9961	0.9898	0.9765	0.7565
CHD76	49.91	0.997	0.9943	0.9854	0.9452	0.4608
CHD77	67.12	0.9971	0.9944	0.9879	0.9745	0.7333
CHD78	73.45	0.997	0.9949	0.9889	0.9782	0.789
CHD79	64.5	0.9973	0.9943	0.9873	0.969	0.6945
CHD80	67.34	0.9971	0.9918	0.9729	0.9075	0.569
CHD81	66.87	0.9977	0.9945	0.9726	0.9094	0.5747
CHD82	66.38	0.997	0.9949	0.9881	0.9728	0.7203
CHD83	68.37	0.9972	0.9948	0.9881	0.9745	0.7438
CHD84	71.63	0.9967	0.9949	0.9892	0.9763	0.7776
CHD85	42.48	0.9967	0.9938	0.9812	0.9121	0.3128
CHD86	69.52	0.9965	0.9939	0.989	0.975	0.7654
CHD87	68.88	0.9977	0.9928	0.9749	0.9195	0.5913
CHD88	41.32	0.9971	0.9935	0.9821	0.9031	0.2919
CHD89	65.61	0.9969	0.9942	0.9883	0.9739	0.7175
CHD90	60.32	0.997	0.9942	0.9869	0.9673	0.6449
CHD91	63.44	0.9973	0.9902	0.9704	0.9019	0.5454
CHD92	77.66	0.997	0.9928	0.9796	0.9252	0.6509
CHD93	70.58	0.9984	0.9929	0.9779	0.9238	0.6109
CHD94	60.04	0.9979	0.9952	0.987	0.9644	0.625
CHD95	69.97	0.9975	0.992	0.979	0.9284	0.6108
CHD96	67.33	0.9975	0.9935	0.9769	0.9194	0.5858
CHD97	69.83	0.9979	0.9935	0.9777	0.9235	0.611
CHD98	67.04	0.9979	0.9913	0.9724	0.9066	0.5705
CHD99	80.84	0.9978	0.9932	0.981	0.9396	0.6791
CHD100	68.8	0.998	0.9926	0.974	0.9143	0.5849
CHD101	62.39	0.9967	0.9947	0.9881	0.9679	0.6659
CHD102	37.5	0.9972	0.9938	0.974	0.8628	0.2213
CHD103	68.97	0.9973	0.9932	0.9805	0.9354	0.6065
CHD104	68.09	0.9982	0.9917	0.9745	0.915	0.592
CHD105	68.64	0.9975	0.9917	0.9726	0.9075	0.5807
CHD106	81.22	0.9977	0.9946	0.9818	0.9384	0.6863
CHD107	73.07	0.9973	0.9912	0.9773	0.9265	0.6268
CHD108	71.44	0.9977	0.9922	0.9777	0.9247	0.6148
CHD109	68.03	0.9973	0.993	0.9732	0.9174	0.5876
CHD110	70.05	0.998	0.9942	0.977	0.9227	0.6194
CHD111	33.36	0.9916	0.9826	0.9293	0.7413	0.1815
CHD112	78.66	0.9973	0.9949	0.9821	0.9429	0.6835
CHD113	40.52	0.9932	0.9872	0.9567	0.8233	0.2979
CHD114	75.68	0.998	0.9938	0.9825	0.9405	0.653
CHD115	70.58	0.9968	0.9924	0.9737	0.9213	0.613
CHD116	40.78	0.9924	0.9853	0.9523	0.8191	0.3051
CHD117	58.05	0.9957	0.991	0.9765	0.9166	0.5412
CHD118	39	0.9923	0.9868	0.9483	0.7914	0.2782
CHD119	40.07	0.9931	0.9853	0.9516	0.8033	0.2875
CHD120	67.05	0.998	0.9938	0.973	0.9157	0.5835
CHD121	72.29	0.9981	0.9925	0.9799	0.9317	0.6316
CHD122	37.7	0.9931	0.9851	0.9421	0.7789	0.2552
CHD123	70.19	0.9979	0.9937	0.9785	0.9248	0.6138
CHD124	29.12	0.9902	0.9775	0.9054	0.6681	0.1198
CHD125	74.51	0.9978	0.9924	0.9788	0.9299	0.6473
CHD126	29.79	0.989	0.9749	0.9	0.6674	0.1388
CHD127	32.71	0.9911	0.9809	0.9307	0.743	0.1668
CHD128	34.47	0.9918	0.983	0.9329	0.7411	0.2021
CHD129	40.1	0.9959	0.9923	0.9738	0.8807	0.2709
CHD130	67.96	0.9974	0.9925	0.9767	0.9237	0.59
CHD131	60.62	0.998	0.9917	0.9715	0.9033	0.5221
CHD132	59.16	0.9969	0.9904	0.9699	0.8992	0.5092
CHD133	51.55	0.9945	0.9893	0.9687	0.8795	0.4516
CHD134	55.91	0.997	0.9945	0.9866	0.9599	0.5657
CHD135	57.87	0.9981	0.9955	0.9851	0.9563	0.5865
CHD136	56.37	0.9981	0.9957	0.9883	0.9642	0.5708
CHD137	65.66	0.9987	0.9955	0.9893	0.9711	0.6934
CHD138	50.2	0.9974	0.9946	0.9824	0.9368	0.4689
CHD139	64.88	0.9986	0.9965	0.9899	0.9763	0.6956
CHD140	60.91	0.998	0.9954	0.9892	0.9675	0.6378
CHD141	56.97	0.9964	0.9932	0.9844	0.9501	0.5727
CHD142	46.14	0.9958	0.9917	0.9799	0.9135	0.4017
CHD143	44.01	0.996	0.9911	0.9761	0.8985	0.3564
CHD144	42.42	0.9952	0.9913	0.9747	0.8865	0.3298
CHD145	44.69	0.9949	0.989	0.9688	0.8796	0.3703
CHD146	45.94	0.9935	0.9875	0.9609	0.8466	0.3816
CHD147	36.69	0.9947	0.9898	0.9701	0.8499	0.2093
CHD148	65.53	0.999	0.9976	0.9921	0.9738	0.6871
CHD149	46.39	0.9946	0.9889	0.9675	0.8726	0.3937
CHD150	66.67	0.9988	0.997	0.9915	0.9705	0.6962
CHD151	37.08	0.9943	0.989	0.961	0.8338	0.2259
CHD152	47.86	0.9971	0.9934	0.9798	0.9279	0.4207
CHD153	43.73	0.9916	0.9847	0.9567	0.8423	0.3586
CHD154	62.48	0.9961	0.9928	0.9831	0.9487	0.6125
CHD155	59.23	0.9965	0.9929	0.9845	0.9551	0.6036
CHD156	49.55	0.9959	0.9917	0.9797	0.9275	0.448
CHD157	58.83	0.9954	0.9917	0.9818	0.9417	0.5744
CHD158	45.04	0.9958	0.9898	0.9699	0.8797	0.3785
CHD159	61.21	0.9966	0.9894	0.9704	0.8958	0.5202
CHD160	63.33	0.9978	0.9936	0.9747	0.9085	0.55
CHD161	72.37	0.998	0.9934	0.9802	0.9322	0.627
CHD162	38.58	0.9965	0.9927	0.9772	0.8783	0.2413
CHD163	45.64	0.993	0.9879	0.9754	0.9161	0.3835
CHD164	69.26	0.9983	0.9931	0.977	0.9232	0.5984
CHD165	64.3	0.9966	0.9945	0.9874	0.9704	0.699
CHD166	62.72	0.9971	0.9952	0.9878	0.9718	0.6761
CHD167	60.67	0.9966	0.9946	0.9864	0.9699	0.6471
CHD168	68.75	0.9982	0.9926	0.974	0.9186	0.5883
CHD169	71.8	0.9982	0.9916	0.978	0.9244	0.6215
CHD170	67.17	0.9972	0.9908	0.9709	0.9053	0.5766
CHD171	61.92	0.9976	0.9949	0.9868	0.9721	0.6658
CHD172	60.36	0.9973	0.9945	0.9876	0.9676	0.6458
CHD173	65.17	0.9971	0.99	0.9715	0.9073	0.5576
CHD174	72.66	0.9989	0.9927	0.9768	0.9255	0.6294
CHD175	65.58	0.9974	0.9934	0.9789	0.9196	0.5741
CHD176	60.58	0.998	0.9923	0.971	0.9005	0.524
CHD177	65.86	0.9971	0.9915	0.9736	0.9122	0.5718
CHD178	61.45	0.9977	0.9911	0.9693	0.9031	0.528
CHD179	42.05	0.996	0.9922	0.9757	0.9009	0.308
CHD180	68.62	0.9986	0.9972	0.9922	0.9785	0.7393
CHD181	68.5	0.9986	0.9932	0.9788	0.9269	0.6101
CHD182	54.62	0.9978	0.9952	0.9874	0.9529	0.5423
CHD183	43.7	0.9957	0.9933	0.9801	0.9094	0.3382
CHD184	50.72	0.9967	0.9933	0.9831	0.9387	0.4816
CHD185	51.85	0.9972	0.9951	0.986	0.9495	0.4999
CHD186	39.49	0.994	0.9891	0.9659	0.8503	0.2769
CHD187	63.38	0.9983	0.9962	0.9901	0.9697	0.6683
CHD188	32.68	0.9921	0.9843	0.9412	0.7653	0.1596
CHD189	50.85	0.9977	0.995	0.9831	0.9376	0.4737
CHD190	60.26	0.997	0.9945	0.9847	0.9571	0.6196
CHD191	48.83	0.9971	0.9943	0.9846	0.9403	0.4315
CHD192	44.19	0.9966	0.9933	0.9828	0.922	0.3441
CHD193	49.96	0.997	0.9943	0.9829	0.9342	0.4615
CHD194	46.36	0.9976	0.9952	0.9853	0.9331	0.3887
CHD195	50.47	0.9976	0.9949	0.9854	0.9456	0.4658
CHD196	41.18	0.9967	0.993	0.9753	0.8917	0.2945
CHD197	51.46	0.9933	0.9885	0.9701	0.8877	0.4572
CHD198	51.67	0.9968	0.994	0.9837	0.9425	0.4981
CHD199	67.97	0.9982	0.9967	0.9914	0.978	0.7435
CHD200	54.11	0.9956	0.9918	0.9779	0.9149	0.5064
CHD201	49.49	0.9933	0.9887	0.9785	0.9363	0.4573
CHD202	40.02	0.997	0.994	0.9786	0.8828	0.2616
CHD203	55.91	0.9959	0.993	0.9848	0.9596	0.561
CHD204	30.85	0.9897	0.9787	0.9052	0.6759	0.1545
CHD205	32.21	0.9826	0.9647	0.8681	0.6386	0.2065
CHD206	41.07	0.9948	0.9905	0.9731	0.8724	0.2975
CHD207	40.99	0.9912	0.9835	0.9549	0.831	0.311
CHD208	43.52	0.9979	0.9956	0.9841	0.92	0.3301
CHD209	45.46	0.9928	0.9876	0.9747	0.9156	0.3777
CHD210	48.07	0.9967	0.9941	0.9842	0.9369	0.4268
CHD211	47.99	0.9976	0.9953	0.9827	0.9353	0.4215
CHD212	48.85	0.9968	0.9943	0.9823	0.9248	0.4352
CHD213	48.29	0.9961	0.9924	0.9796	0.9271	0.43
CHD214	49.3	0.9926	0.9863	0.972	0.9118	0.4514
CHD215	52.35	0.9976	0.9948	0.9839	0.9447	0.5039
CHD216	52.81	0.9975	0.9946	0.9856	0.9532	0.5141
CHD217	54.43	0.9969	0.9942	0.9865	0.9556	0.5369
CHD218	54.16	0.9973	0.994	0.985	0.9544	0.5393
CHD219	55.58	0.9977	0.9951	0.9871	0.9578	0.5609
CHD220	55.62	0.9977	0.9953	0.9858	0.954	0.5542
CHD221	56.93	0.9972	0.9945	0.9846	0.9574	0.575
CHD222	58.17	0.9979	0.9961	0.9875	0.96	0.5989
CHD223	58.08	0.9981	0.9964	0.9869	0.9635	0.5947
CHD224	60.04	0.9967	0.9938	0.9863	0.9546	0.613
CHD225	61.09	0.9967	0.9941	0.9874	0.9682	0.6563
CHD226	61.78	0.9978	0.9961	0.9873	0.9681	0.6508
CHD227	64.64	0.9988	0.9971	0.9919	0.9712	0.6765
CHD228	63.52	0.9967	0.9944	0.9876	0.9693	0.682
CHD229	66.57	0.9982	0.9962	0.9908	0.9725	0.7061
